# Supplementary material for: A New User-Friendly and Affordable Method in Descemet Stripping Endothelial Keratoplasty
Source: Open Ophthalmol J. 2018 Aug 29;12:242–6. doi: 10.2174/1874364101812010242 (PMC6118034; doi:10.2174/1874364101812010242)
Supplement: Supplementary file 1 [file TOOPHTJ-12-242_SD1.zip]

Archive with 1 entries (1 files):
- DSEK 2.mp4
